# Supplementary material for: Genetic Association between Lipid-Regulating Drug Targets and Diabetic Retinopathy: A Drug Target Mendelian Randomization Study
Source: J Lipids. 2024 May 9;2024:5324127. doi: 10.1155/2024/5324127 (PMC11098603; doi:10.1155/2024/5324127)
Supplement: Supplementary 1 — Table 1: details of the GWAS datasets. [file 5324127.f1.txt]

Supplementary Table 1. Details of the GWAS datasets						
GWAS ID	Year	Consortium	Sample size	Number of SNPs	Population	Sex
ieu-a-300	2013	Global Lipids Genetics Consortium	"173,082"	"2,437,752"	"95.98% European, 4.02% non-European (East Asian, South Asian, and African)"	Males and females
ieu-b-109	2020	UK Biobank	"403,943"	"12,321,875"	European	Males and females
ieu-b-111	2020	UK Biobank	"441,016"	"12,321,875"	European	Males and females
ebi-a-GCST90092829	2022	NHGRI-EBI Catalog	"115,082"	"11,590,399"	European	Males and females
finn-b-H7_RETINOPATHYDIAB_BKG	2021	FinnGen consortium	"2,026 cases and 203,018 controls"	"16,380,427"	European	Males and females
