# Supplementary material for: Genetic Association between Lipid-Regulating Drug Targets and Diabetic Retinopathy: A Drug Target Mendelian Randomization Study
Source: J Lipids. 2024 May 9;2024:5324127. doi: 10.1155/2024/5324127 (PMC11098603; doi:10.1155/2024/5324127)
Supplement: Supplementary 2 — Table 2: genetic instruments used to assess the genetic association between HMGCR target and DR. [file 5324127.f2.txt]

Supplementary Table 2.Genetic instruments used to assess the genetic association between HMGCR target and DR
SNP	effect_allele.exposure	other_allele.exposure	effect_allele.outcome	other_allele.outcome	beta.exposure	beta.outcome	eaf.exposure	eaf.outcome	remove	palindromic	ambiguous	id.outcome	chr	pos	se.outcome	samplesize.outcome	pval.outcome	outcome	originalname.outcome	outcome.deprecated	mr_keep.outcome	data_source.outcome	pos.exposure	se.exposure	pval.exposure	chr.exposure	samplesize.exposure	id.exposure	exposure	mr_keep.exposure	pval_origin.exposure	data_source.exposure	action	mr_keep
rs12916	C	T	C	T	0.0733	-0.07	0.4314	0.4538	FALSE	FALSE	FALSE	finn-b-H7_RETINOPATHYDIAB_BKG	5	74656539	0.0328	NA	0.03287	Diabetic background retinopathy || id:finn-b-H7_RETINOPATHYDIAB_BKG	Diabetic background retinopathy	Diabetic background retinopathy || ||	TRUE	igd	74656539	0.0038	7.79E-78	5	168357	ieu-a-300	LDL cholesterol || id:ieu-a-300	TRUE	reported	igd	2	TRUE
rs9942407	A	G	A	G	0.0489	0.0137	0.4182	0.3756	FALSE	FALSE	FALSE	finn-b-H7_RETINOPATHYDIAB_BKG	5	74540187	0.0338	NA	0.6863	Diabetic background retinopathy || id:finn-b-H7_RETINOPATHYDIAB_BKG	Diabetic background retinopathy	Diabetic background retinopathy || ||	TRUE	igd	74540187	0.0053	3.13E-19	5	89856	ieu-a-300	LDL cholesterol || id:ieu-a-300	TRUE	reported	igd	2	TRUE
