# Supplementary material for: Genetic Association between Lipid-Regulating Drug Targets and Diabetic Retinopathy: A Drug Target Mendelian Randomization Study
Source: J Lipids. 2024 May 9;2024:5324127. doi: 10.1155/2024/5324127 (PMC11098603; doi:10.1155/2024/5324127)
Supplement: Supplementary 3 — Table 3: genetic instruments used to assess the genetic association between PCSK9 target and DR. [file 5324127.f3.txt]

Supplementary Table 3.Genetic instruments used to assess the genetic association between PCSK9 target and DR
SNP	effect_allele.exposure	other_allele.exposure	effect_allele.outcome	other_allele.outcome	beta.exposure	beta.outcome	eaf.exposure	eaf.outcome	remove	palindromic	ambiguous	id.outcome	chr	pos	se.outcome	samplesize.outcome	pval.outcome	outcome	originalname.outcome	outcome.deprecated	mr_keep.outcome	data_source.outcome	pos.exposure	se.exposure	pval.exposure	chr.exposure	samplesize.exposure	id.exposure	exposure	mr_keep.exposure	pval_origin.exposure	data_source.exposure	action	mr_keep
rs10493176	G	T	G	T	-0.0776	0.0341	0.1148	0.2089	FALSE	FALSE	FALSE	finn-b-H7_RETINOPATHYDIAB_BKG	1	55538552	0.0403	NA	0.3976	Diabetic background retinopathy || id:finn-b-H7_RETINOPATHYDIAB_BKG	Diabetic background retinopathy	Diabetic background retinopathy || ||	TRUE	igd	55538552	0.0102	2.54E-14	1	86056	ieu-a-300	LDL cholesterol || id:ieu-a-300	TRUE	reported	igd	2	TRUE
rs10888896	C	G	C	G	0.0426	0.0151	0.7203	0.8181	FALSE	TRUE	FALSE	finn-b-H7_RETINOPATHYDIAB_BKG	1	55509213	0.0428	NA	0.724101	Diabetic background retinopathy || id:finn-b-H7_RETINOPATHYDIAB_BKG	Diabetic background retinopathy	Diabetic background retinopathy || ||	TRUE	igd	55509213	0.0049	2.14E-14	1	163741	ieu-a-300	LDL cholesterol || id:ieu-a-300	TRUE	reported	igd	2	TRUE
rs11206510	C	T	C	T	-0.0831	-0.1162	0.1544	0.16	FALSE	FALSE	FALSE	finn-b-H7_RETINOPATHYDIAB_BKG	1	55496039	0.0446	NA	0.00918798	Diabetic background retinopathy || id:finn-b-H7_RETINOPATHYDIAB_BKG	Diabetic background retinopathy	Diabetic background retinopathy || ||	TRUE	igd	55496039	0.005	2.38E-53	1	172812	ieu-a-300	LDL cholesterol || id:ieu-a-300	TRUE	reported	igd	2	TRUE
rs11583974	A	G	A	G	0.0646	0.0513	0.03034	0.05798	FALSE	FALSE	FALSE	finn-b-H7_RETINOPATHYDIAB_BKG	1	55551718	0.0709	NA	0.4689	Diabetic background retinopathy || id:finn-b-H7_RETINOPATHYDIAB_BKG	Diabetic background retinopathy	Diabetic background retinopathy || ||	TRUE	igd	55551718	0.0117	3.95E-09	1	99955	ieu-a-300	LDL cholesterol || id:ieu-a-300	TRUE	reported	igd	2	TRUE
rs11591147	T	G	T	G	-0.497	-0.1012	0.01715	0.03623	FALSE	FALSE	FALSE	finn-b-H7_RETINOPATHYDIAB_BKG	1	55505647	0.0879	NA	0.2495	Diabetic background retinopathy || id:finn-b-H7_RETINOPATHYDIAB_BKG	Diabetic background retinopathy	Diabetic background retinopathy || ||	TRUE	igd	55505647	0.018	8.57E-143	1	77417	ieu-a-300	LDL cholesterol || id:ieu-a-300	TRUE	reported	igd	2	TRUE
rs12067569	A	G	A	G	0.0885	0.0672	0.0343	0.03512	FALSE	FALSE	FALSE	finn-b-H7_RETINOPATHYDIAB_BKG	1	55528629	0.0898	NA	0.4543	Diabetic background retinopathy || id:finn-b-H7_RETINOPATHYDIAB_BKG	Diabetic background retinopathy	Diabetic background retinopathy || ||	TRUE	igd	55528629	0.01	1.97E-17	1	164264	ieu-a-300	LDL cholesterol || id:ieu-a-300	TRUE	reported	igd	2	TRUE
rs2479394	A	G	A	G	-0.0386	-0.0347	0.715	0.7179	FALSE	FALSE	FALSE	finn-b-H7_RETINOPATHYDIAB_BKG	1	55486064	0.0363	NA	0.3389	Diabetic background retinopathy || id:finn-b-H7_RETINOPATHYDIAB_BKG	Diabetic background retinopathy	Diabetic background retinopathy || ||	TRUE	igd	55486064	0.0041	1.58E-19	1	172953	ieu-a-300	LDL cholesterol || id:ieu-a-300	TRUE	reported	igd	2	TRUE
rs2479409	A	G	A	G	-0.0642	-0.0086	0.6675	0.6943	FALSE	FALSE	FALSE	finn-b-H7_RETINOPATHYDIAB_BKG	1	55504650	0.0356	NA	0.8097	Diabetic background retinopathy || id:finn-b-H7_RETINOPATHYDIAB_BKG	Diabetic background retinopathy	Diabetic background retinopathy || ||	TRUE	igd	55504650	0.0041	2.51E-50	1	172970	ieu-a-300	LDL cholesterol || id:ieu-a-300	TRUE	reported	igd	2	TRUE
rs585131	T	C	T	C	0.0637	0.0559	0.8153	0.8308	FALSE	FALSE	FALSE	finn-b-H7_RETINOPATHYDIAB_BKG	1	55524116	0.0439	NA	0.2027	Diabetic background retinopathy || id:finn-b-H7_RETINOPATHYDIAB_BKG	Diabetic background retinopathy	Diabetic background retinopathy || ||	TRUE	igd	55524116	0.005	2.70E-35	1	167769	ieu-a-300	LDL cholesterol || id:ieu-a-300	TRUE	reported	igd	2	TRUE
rs7552841	T	C	T	C	0.0368	-0.0154	0.3654	0.3095	FALSE	FALSE	FALSE	finn-b-H7_RETINOPATHYDIAB_BKG	1	55518752	0.0359	NA	0.6687	Diabetic background retinopathy || id:finn-b-H7_RETINOPATHYDIAB_BKG	Diabetic background retinopathy	Diabetic background retinopathy || ||	TRUE	igd	55518752	0.0044	5.40E-15	1	140234	ieu-a-300	LDL cholesterol || id:ieu-a-300	TRUE	reported	igd	2	TRUE
