# Supplementary material for: Genetic Association between Lipid-Regulating Drug Targets and Diabetic Retinopathy: A Drug Target Mendelian Randomization Study
Source: J Lipids. 2024 May 9;2024:5324127. doi: 10.1155/2024/5324127 (PMC11098603; doi:10.1155/2024/5324127)
Supplement: Supplementary 4 — Table 4: genetic instruments used to assess the genetic association between NPC1L1 target and DR. [file 5324127.f4.txt]

Supplementary Table 4.Genetic instruments used to assess the genetic association between NPC1L1 target and DR
SNP	effect_allele.exposure	other_allele.exposure	effect_allele.outcome	other_allele.outcome	beta.exposure	beta.outcome	eaf.exposure	eaf.outcome	remove	palindromic	ambiguous	id.outcome	chr	pos	se.outcome	samplesize.outcome	pval.outcome	outcome	originalname.outcome	outcome.deprecated	mr_keep.outcome	data_source.outcome	pos.exposure	se.exposure	pval.exposure	chr.exposure	samplesize.exposure	id.exposure	exposure	mr_keep.exposure	pval_origin.exposure	data_source.exposure	action	mr_keep
rs1434961	T	C	T	C	0.0263	0.0408	0.5158	0.5543	FALSE	FALSE	FALSE	finn-b-H7_RETINOPATHYDIAB_BKG	7	44657475	0.033	NA	0.2152	Diabetic background retinopathy || id:finn-b-H7_RETINOPATHYDIAB_BKG	Diabetic background retinopathy	Diabetic background retinopathy || ||	TRUE	igd	44657475	0.0037	8.39E-12	7	170085	ieu-a-300	LDL cholesterol || id:ieu-a-300	TRUE	reported	igd	2	TRUE
rs2073547	G	A	G	A	0.0485	0.0538	0.1939	0.3267	FALSE	FALSE	FALSE	finn-b-H7_RETINOPATHYDIAB_BKG	7	44582331	0.0349	NA	0.1231	Diabetic background retinopathy || id:finn-b-H7_RETINOPATHYDIAB_BKG	Diabetic background retinopathy	Diabetic background retinopathy || ||	TRUE	igd	44582331	0.0049	1.92E-21	7	169889	ieu-a-300	LDL cholesterol || id:ieu-a-300	TRUE	reported	igd	2	TRUE
