# Supplementary material for: Genetic Association between Lipid-Regulating Drug Targets and Diabetic Retinopathy: A Drug Target Mendelian Randomization Study
Source: J Lipids. 2024 May 9;2024:5324127. doi: 10.1155/2024/5324127 (PMC11098603; doi:10.1155/2024/5324127)
Supplement: Supplementary 5 — Table 5: genetic instruments used to assess the genetic association between CETP target and DR. [file 5324127.f5.txt]

Supplementary Table 5.Genetic instruments used to assess the genetic association between CETP target and DR
SNP	effect_allele.exposure	other_allele.exposure	effect_allele.outcome	other_allele.outcome	beta.exposure	beta.outcome	eaf.exposure	eaf.outcome	remove	palindromic	ambiguous	id.outcome	chr	pos	se.outcome	samplesize.outcome	pval.outcome	outcome	originalname.outcome	outcome.deprecated	mr_keep.outcome	data_source.outcome	pos.exposure	se.exposure	pval.exposure	chr.exposure	samplesize.exposure	id.exposure	exposure	mr_keep.exposure	pval_origin.exposure	data_source.exposure	action	mr_keep
rs11640954	A	G	A	G	0.0671549	0.0963	0.198175	0.1596	FALSE	FALSE	FALSE	finn-b-H7_RETINOPATHYDIAB_BKG	16	56908884	0.0451	NA	0.03292	Diabetic background retinopathy || id:finn-b-H7_RETINOPATHYDIAB_BKG	Diabetic background retinopathy	Diabetic background retinopathy || ||	TRUE	igd	16	56908884	0.00237817	2.00E-175	NA	ieu-b-109	HDL cholesterol || id:ieu-b-109	TRUE	reported	igd	2	TRUE
rs117427818	T	C	T	C	-0.285443	-0.0257	0.05089	0.0239	FALSE	FALSE	FALSE	finn-b-H7_RETINOPATHYDIAB_BKG	16	57010486	0.1092	NA	0.8139	Diabetic background retinopathy || id:finn-b-H7_RETINOPATHYDIAB_BKG	Diabetic background retinopathy	Diabetic background retinopathy || ||	TRUE	igd	16	57010486	0.0043168	1.00E-200	NA	ieu-b-109	HDL cholesterol || id:ieu-b-109	TRUE	reported	igd	2	TRUE
rs118092024	C	A	C	A	0.0721945	0.0887	0.032773	0.01853	FALSE	FALSE	FALSE	finn-b-H7_RETINOPATHYDIAB_BKG	16	57078763	0.1172	NA	0.4488	Diabetic background retinopathy || id:finn-b-H7_RETINOPATHYDIAB_BKG	Diabetic background retinopathy	Diabetic background retinopathy || ||	TRUE	igd	16	57078763	0.00527922	1.40E-42	NA	ieu-b-109	HDL cholesterol || id:ieu-b-109	TRUE	reported	igd	2	TRUE
rs12444708	T	C	T	C	0.0858624	-0.0098	0.125656	0.1617	FALSE	FALSE	FALSE	finn-b-H7_RETINOPATHYDIAB_BKG	16	56984482	0.0448	NA	0.8259	Diabetic background retinopathy || id:finn-b-H7_RETINOPATHYDIAB_BKG	Diabetic background retinopathy	Diabetic background retinopathy || ||	TRUE	igd	16	56984482	0.00296043	6.00E-185	NA	ieu-b-109	HDL cholesterol || id:ieu-b-109	TRUE	reported	igd	2	TRUE
rs12720917	C	T	C	T	0.0738619	0.0075	0.148871	0.1442	FALSE	FALSE	FALSE	finn-b-H7_RETINOPATHYDIAB_BKG	16	57019392	0.0465	NA	0.8718	Diabetic background retinopathy || id:finn-b-H7_RETINOPATHYDIAB_BKG	Diabetic background retinopathy	Diabetic background retinopathy || ||	TRUE	igd	16	57019392	0.00279119	2.60E-154	NA	ieu-b-109	HDL cholesterol || id:ieu-b-109	TRUE	reported	igd	2	TRUE
rs12920974	T	G	T	G	-0.131136	0.0405	0.283024	0.3207	FALSE	FALSE	FALSE	finn-b-H7_RETINOPATHYDIAB_BKG	16	56993025	0.0351	NA	0.2492	Diabetic background retinopathy || id:finn-b-H7_RETINOPATHYDIAB_BKG	Diabetic background retinopathy	Diabetic background retinopathy || ||	TRUE	igd	16	56993025	0.00209416	1.00E-200	NA	ieu-b-109	HDL cholesterol || id:ieu-b-109	TRUE	reported	igd	2	TRUE
rs138696161	A	G	A	G	-0.104051	0.4476	0.015691	0.003754	FALSE	FALSE	FALSE	finn-b-H7_RETINOPATHYDIAB_BKG	16	56945988	0.2759	NA	0.1047	Diabetic background retinopathy || id:finn-b-H7_RETINOPATHYDIAB_BKG	Diabetic background retinopathy	Diabetic background retinopathy || ||	TRUE	igd	16	56945988	0.00772466	2.40E-41	NA	ieu-b-109	HDL cholesterol || id:ieu-b-109	TRUE	reported	igd	2	TRUE
rs141724276	T	C	T	C	0.071387	-0.0398	0.014946	0.05869	FALSE	FALSE	FALSE	finn-b-H7_RETINOPATHYDIAB_BKG	16	56915407	0.0698	NA	0.568801	Diabetic background retinopathy || id:finn-b-H7_RETINOPATHYDIAB_BKG	Diabetic background retinopathy	Diabetic background retinopathy || ||	TRUE	igd	16	56915407	0.00794156	2.50E-19	NA	ieu-b-109	HDL cholesterol || id:ieu-b-109	TRUE	reported	igd	2	TRUE
rs142611813	T	C	T	C	-0.0501813	0.3172	0.016336	0.002845	FALSE	FALSE	FALSE	finn-b-H7_RETINOPATHYDIAB_BKG	16	57097274	0.3162	NA	0.3158	Diabetic background retinopathy || id:finn-b-H7_RETINOPATHYDIAB_BKG	Diabetic background retinopathy	Diabetic background retinopathy || ||	TRUE	igd	16	57097274	0.00761727	4.50E-11	NA	ieu-b-109	HDL cholesterol || id:ieu-b-109	TRUE	reported	igd	2	TRUE
rs144032256	T	C	T	C	-0.0574549	-0.171	0.017057	0.01937	FALSE	FALSE	FALSE	finn-b-H7_RETINOPATHYDIAB_BKG	16	57040141	0.1228	NA	0.1638	Diabetic background retinopathy || id:finn-b-H7_RETINOPATHYDIAB_BKG	Diabetic background retinopathy	Diabetic background retinopathy || ||	TRUE	igd	16	57040141	0.00772362	1.00E-13	NA	ieu-b-109	HDL cholesterol || id:ieu-b-109	TRUE	reported	igd	2	TRUE
rs147464145	T	C	T	C	0.156496	0.0944	0.013392	0.01411	FALSE	FALSE	FALSE	finn-b-H7_RETINOPATHYDIAB_BKG	16	56988503	0.1418	NA	0.5058	Diabetic background retinopathy || id:finn-b-H7_RETINOPATHYDIAB_BKG	Diabetic background retinopathy	Diabetic background retinopathy || ||	TRUE	igd	16	56988503	0.00856484	1.40E-74	NA	ieu-b-109	HDL cholesterol || id:ieu-b-109	TRUE	reported	igd	2	TRUE
rs147630132	C	T	C	T	0.0455453	-0.2638	0.024307	0.0185	FALSE	FALSE	FALSE	finn-b-H7_RETINOPATHYDIAB_BKG	16	56974077	0.1244	NA	0.0339602	Diabetic background retinopathy || id:finn-b-H7_RETINOPATHYDIAB_BKG	Diabetic background retinopathy	Diabetic background retinopathy || ||	TRUE	igd	16	56974077	0.00637181	8.80E-13	NA	ieu-b-109	HDL cholesterol || id:ieu-b-109	TRUE	reported	igd	2	TRUE
rs148931404	A	G	A	G	0.120009	0.6297	0.022618	0.002689	FALSE	FALSE	FALSE	finn-b-H7_RETINOPATHYDIAB_BKG	16	56914455	0.3239	NA	0.05188	Diabetic background retinopathy || id:finn-b-H7_RETINOPATHYDIAB_BKG	Diabetic background retinopathy	Diabetic background retinopathy || ||	TRUE	igd	16	56914455	0.0064338	1.20E-77	NA	ieu-b-109	HDL cholesterol || id:ieu-b-109	TRUE	reported	igd	2	TRUE
rs158480	A	G	A	G	-0.117306	0.0502	0.870621	0.8541	FALSE	FALSE	FALSE	finn-b-H7_RETINOPATHYDIAB_BKG	16	57008227	0.0469	NA	0.2845	Diabetic background retinopathy || id:finn-b-H7_RETINOPATHYDIAB_BKG	Diabetic background retinopathy	Diabetic background retinopathy || ||	TRUE	igd	16	57008227	0.00281386	1.00E-200	NA	ieu-b-109	HDL cholesterol || id:ieu-b-109	TRUE	reported	igd	2	TRUE
rs158482	G	T	G	T	0.112582	0.3186	0.983138	0.9954	FALSE	FALSE	FALSE	finn-b-H7_RETINOPATHYDIAB_BKG	16	57076115	0.2533	NA	0.2086	Diabetic background retinopathy || id:finn-b-H7_RETINOPATHYDIAB_BKG	Diabetic background retinopathy	Diabetic background retinopathy || ||	TRUE	igd	16	57076115	0.00731171	1.70E-53	NA	ieu-b-109	HDL cholesterol || id:ieu-b-109	TRUE	reported	igd	2	TRUE
rs16965150	T	C	T	C	0.0539238	-0.141	0.028194	0.009758	FALSE	FALSE	FALSE	finn-b-H7_RETINOPATHYDIAB_BKG	16	57059484	0.1682	NA	0.4019	Diabetic background retinopathy || id:finn-b-H7_RETINOPATHYDIAB_BKG	Diabetic background retinopathy	Diabetic background retinopathy || ||	TRUE	igd	16	57059484	0.0056891	2.60E-21	NA	ieu-b-109	HDL cholesterol || id:ieu-b-109	TRUE	reported	igd	2	TRUE
rs172337	C	T	C	T	-0.0700434	-0.0438	0.925557	0.8876	FALSE	FALSE	FALSE	finn-b-H7_RETINOPATHYDIAB_BKG	16	57022748	0.0527	NA	0.4058	Diabetic background retinopathy || id:finn-b-H7_RETINOPATHYDIAB_BKG	Diabetic background retinopathy	Diabetic background retinopathy || ||	TRUE	igd	16	57022748	0.0036407	1.70E-82	NA	ieu-b-109	HDL cholesterol || id:ieu-b-109	TRUE	reported	igd	2	TRUE
rs17239354	A	G	A	G	0.0296187	0.0303	0.077245	0.08	FALSE	FALSE	FALSE	finn-b-H7_RETINOPATHYDIAB_BKG	16	57012887	0.0608	NA	0.6188	Diabetic background retinopathy || id:finn-b-H7_RETINOPATHYDIAB_BKG	Diabetic background retinopathy	Diabetic background retinopathy || ||	TRUE	igd	16	57012887	0.00353568	5.40E-17	NA	ieu-b-109	HDL cholesterol || id:ieu-b-109	TRUE	reported	igd	2	TRUE
rs185992391	A	G	A	G	0.0496346	-0.0389	0.015766	0.005872	FALSE	FALSE	FALSE	finn-b-H7_RETINOPATHYDIAB_BKG	16	57087737	0.2082	NA	0.8519	Diabetic background retinopathy || id:finn-b-H7_RETINOPATHYDIAB_BKG	Diabetic background retinopathy	Diabetic background retinopathy || ||	TRUE	igd	16	57087737	0.00779625	1.90E-10	NA	ieu-b-109	HDL cholesterol || id:ieu-b-109	TRUE	reported	igd	2	TRUE
rs1875235	C	T	C	T	0.0645156	-0.0238	0.103296	0.07502	FALSE	FALSE	FALSE	finn-b-H7_RETINOPATHYDIAB_BKG	16	57034115	0.0624	NA	0.702901	Diabetic background retinopathy || id:finn-b-H7_RETINOPATHYDIAB_BKG	Diabetic background retinopathy	Diabetic background retinopathy || ||	TRUE	igd	16	57034115	0.00309977	3.30E-96	NA	ieu-b-109	HDL cholesterol || id:ieu-b-109	TRUE	reported	igd	2	TRUE
rs247615	G	A	G	A	-0.087866	0.0163	0.224275	0.191	FALSE	FALSE	FALSE	finn-b-H7_RETINOPATHYDIAB_BKG	16	56984763	0.0418	NA	0.697599	Diabetic background retinopathy || id:finn-b-H7_RETINOPATHYDIAB_BKG	Diabetic background retinopathy	Diabetic background retinopathy || ||	TRUE	igd	16	56984763	0.0023814	1.00E-200	NA	ieu-b-109	HDL cholesterol || id:ieu-b-109	TRUE	reported	igd	2	TRUE
rs289703	T	C	T	C	-0.0417574	-0.0083	0.296897	0.2686	FALSE	FALSE	FALSE	finn-b-H7_RETINOPATHYDIAB_BKG	16	57048118	0.0372	NA	0.8234	Diabetic background retinopathy || id:finn-b-H7_RETINOPATHYDIAB_BKG	Diabetic background retinopathy	Diabetic background retinopathy || ||	TRUE	igd	16	57048118	0.00207202	2.50E-90	NA	ieu-b-109	HDL cholesterol || id:ieu-b-109	TRUE	reported	igd	2	TRUE
rs289717	A	G	A	G	-0.0874473	0.0163	0.344263	0.3337	FALSE	FALSE	FALSE	finn-b-H7_RETINOPATHYDIAB_BKG	16	57009388	0.0347	NA	0.639401	Diabetic background retinopathy || id:finn-b-H7_RETINOPATHYDIAB_BKG	Diabetic background retinopathy	Diabetic background retinopathy || ||	TRUE	igd	16	57009388	0.00198566	1.00E-200	NA	ieu-b-109	HDL cholesterol || id:ieu-b-109	TRUE	reported	igd	2	TRUE
rs289727	T	C	T	C	-0.04231	0.0356	0.653429	0.6313	FALSE	FALSE	FALSE	finn-b-H7_RETINOPATHYDIAB_BKG	16	57075781	0.0341	NA	0.2964	Diabetic background retinopathy || id:finn-b-H7_RETINOPATHYDIAB_BKG	Diabetic background retinopathy	Diabetic background retinopathy || ||	TRUE	igd	16	57075781	0.0019787	1.90E-101	NA	ieu-b-109	HDL cholesterol || id:ieu-b-109	TRUE	reported	igd	2	TRUE
rs289745	A	C	A	C	0.017074	-0.0113	0.599437	0.6625	FALSE	FALSE	FALSE	finn-b-H7_RETINOPATHYDIAB_BKG	16	57019532	0.0346	NA	0.743201	Diabetic background retinopathy || id:finn-b-H7_RETINOPATHYDIAB_BKG	Diabetic background retinopathy	Diabetic background retinopathy || ||	TRUE	igd	16	57019532	0.00192238	6.60E-19	NA	ieu-b-109	HDL cholesterol || id:ieu-b-109	TRUE	reported	igd	2	TRUE
rs289752	G	A	G	A	-0.0500018	-0.0138	0.414175	0.3414	FALSE	FALSE	FALSE	finn-b-H7_RETINOPATHYDIAB_BKG	16	57026936	0.0347	NA	0.692201	Diabetic background retinopathy || id:finn-b-H7_RETINOPATHYDIAB_BKG	Diabetic background retinopathy	Diabetic background retinopathy || ||	TRUE	igd	16	57026936	0.00192034	1.80E-149	NA	ieu-b-109	HDL cholesterol || id:ieu-b-109	TRUE	reported	igd	2	TRUE
rs291040	C	T	C	T	-0.0337521	0.0512	0.329284	0.3148	FALSE	FALSE	FALSE	finn-b-H7_RETINOPATHYDIAB_BKG	16	57061189	0.0354	NA	0.1484	Diabetic background retinopathy || id:finn-b-H7_RETINOPATHYDIAB_BKG	Diabetic background retinopathy	Diabetic background retinopathy || ||	TRUE	igd	16	57061189	0.00201444	5.20E-63	NA	ieu-b-109	HDL cholesterol || id:ieu-b-109	TRUE	reported	igd	2	TRUE
rs36049418	A	G	A	G	0.0785424	0.1039	0.021368	0.008395	FALSE	FALSE	FALSE	finn-b-H7_RETINOPATHYDIAB_BKG	16	56921840	0.1828	NA	0.5696	Diabetic background retinopathy || id:finn-b-H7_RETINOPATHYDIAB_BKG	Diabetic background retinopathy	Diabetic background retinopathy || ||	TRUE	igd	16	56921840	0.00687429	3.10E-30	NA	ieu-b-109	HDL cholesterol || id:ieu-b-109	TRUE	reported	igd	2	TRUE
rs41383	C	T	C	T	0.0180964	-0.0397	0.49916	0.564	FALSE	FALSE	FALSE	finn-b-H7_RETINOPATHYDIAB_BKG	16	57111002	0.0332	NA	0.2324	Diabetic background retinopathy || id:finn-b-H7_RETINOPATHYDIAB_BKG	Diabetic background retinopathy	Diabetic background retinopathy || ||	TRUE	igd	16	57111002	0.00190789	2.40E-21	NA	ieu-b-109	HDL cholesterol || id:ieu-b-109	TRUE	reported	igd	2	TRUE
rs4329913	C	T	C	T	0.047877	0.0162	0.77036	0.7935	FALSE	FALSE	FALSE	finn-b-H7_RETINOPATHYDIAB_BKG	16	56905432	0.0406	NA	0.690501	Diabetic background retinopathy || id:finn-b-H7_RETINOPATHYDIAB_BKG	Diabetic background retinopathy	Diabetic background retinopathy || ||	TRUE	igd	16	56905432	0.0022702	1.00E-98	NA	ieu-b-109	HDL cholesterol || id:ieu-b-109	TRUE	reported	igd	2	TRUE
rs55744249	T	C	T	C	0.0342101	0.0088	0.12994	0.1909	FALSE	FALSE	FALSE	finn-b-H7_RETINOPATHYDIAB_BKG	16	57046423	0.0424	NA	0.8358	Diabetic background retinopathy || id:finn-b-H7_RETINOPATHYDIAB_BKG	Diabetic background retinopathy	Diabetic background retinopathy || ||	TRUE	igd	16	57046423	0.0028246	9.20E-34	NA	ieu-b-109	HDL cholesterol || id:ieu-b-109	TRUE	reported	igd	2	TRUE
rs56132500	C	G	C	G	0.058321	-0.0271	0.058182	0.08049	FALSE	TRUE	FALSE	finn-b-H7_RETINOPATHYDIAB_BKG	16	57059241	0.0606	NA	0.655	Diabetic background retinopathy || id:finn-b-H7_RETINOPATHYDIAB_BKG	Diabetic background retinopathy	Diabetic background retinopathy || ||	TRUE	igd	16	57059241	0.00405908	8.20E-47	NA	ieu-b-109	HDL cholesterol || id:ieu-b-109	TRUE	reported	igd	2	TRUE
rs56208677	T	C	T	C	0.152064	-0.0029	0.067714	0.07542	FALSE	FALSE	FALSE	finn-b-H7_RETINOPATHYDIAB_BKG	16	57010232	0.0621	NA	0.9633	Diabetic background retinopathy || id:finn-b-H7_RETINOPATHYDIAB_BKG	Diabetic background retinopathy	Diabetic background retinopathy || ||	TRUE	igd	16	57010232	0.00374335	1.00E-200	NA	ieu-b-109	HDL cholesterol || id:ieu-b-109	TRUE	reported	igd	2	TRUE
rs5883	T	C	T	C	0.129777	0.0293	0.052691	0.04711	FALSE	FALSE	FALSE	finn-b-H7_RETINOPATHYDIAB_BKG	16	57007353	0.0773	NA	0.704301	Diabetic background retinopathy || id:finn-b-H7_RETINOPATHYDIAB_BKG	Diabetic background retinopathy	Diabetic background retinopathy || ||	TRUE	igd	16	57007353	0.00421454	1.00E-200	NA	ieu-b-109	HDL cholesterol || id:ieu-b-109	TRUE	reported	igd	2	TRUE
rs59515242	A	C	A	C	-0.0831209	0.0104	0.18888	0.2264	FALSE	FALSE	FALSE	finn-b-H7_RETINOPATHYDIAB_BKG	16	56945049	0.0393	NA	0.7916	Diabetic background retinopathy || id:finn-b-H7_RETINOPATHYDIAB_BKG	Diabetic background retinopathy	Diabetic background retinopathy || ||	TRUE	igd	16	56945049	0.00244081	1.00E-200	NA	ieu-b-109	HDL cholesterol || id:ieu-b-109	TRUE	reported	igd	2	TRUE
rs62035948	A	G	A	G	-0.0367419	0.032	0.024181	0.0207	FALSE	FALSE	FALSE	finn-b-H7_RETINOPATHYDIAB_BKG	16	56910293	0.1167	NA	0.7842	Diabetic background retinopathy || id:finn-b-H7_RETINOPATHYDIAB_BKG	Diabetic background retinopathy	Diabetic background retinopathy || ||	TRUE	igd	16	56910293	0.00628837	5.10E-09	NA	ieu-b-109	HDL cholesterol || id:ieu-b-109	TRUE	reported	igd	2	TRUE
rs7192652	G	A	G	A	-0.0126758	0.0102	0.479477	0.5642	FALSE	FALSE	FALSE	finn-b-H7_RETINOPATHYDIAB_BKG	16	57075180	0.0332	NA	0.7582	Diabetic background retinopathy || id:finn-b-H7_RETINOPATHYDIAB_BKG	Diabetic background retinopathy	Diabetic background retinopathy || ||	TRUE	igd	16	57075180	0.00189399	2.20E-11	NA	ieu-b-109	HDL cholesterol || id:ieu-b-109	TRUE	reported	igd	2	TRUE
rs7198642	G	T	G	T	0.0453617	-0.0179	0.202751	0.189	FALSE	FALSE	FALSE	finn-b-H7_RETINOPATHYDIAB_BKG	16	57032461	0.0419	NA	0.668199	Diabetic background retinopathy || id:finn-b-H7_RETINOPATHYDIAB_BKG	Diabetic background retinopathy	Diabetic background retinopathy || ||	TRUE	igd	16	57032461	0.00238179	7.20E-81	NA	ieu-b-109	HDL cholesterol || id:ieu-b-109	TRUE	reported	igd	2	TRUE
rs7200805	C	T	C	T	0.113189	-0.0684	0.970848	0.9795	FALSE	FALSE	FALSE	finn-b-H7_RETINOPATHYDIAB_BKG	16	56989015	0.1158	NA	0.5546	Diabetic background retinopathy || id:finn-b-H7_RETINOPATHYDIAB_BKG	Diabetic background retinopathy	Diabetic background retinopathy || ||	TRUE	igd	16	56989015	0.00570974	1.90E-87	NA	ieu-b-109	HDL cholesterol || id:ieu-b-109	TRUE	reported	igd	2	TRUE
rs7205692	G	A	G	A	-0.0844673	-0.0136	0.15631	0.1292	FALSE	FALSE	FALSE	finn-b-H7_RETINOPATHYDIAB_BKG	16	56986914	0.0489	NA	0.7817	Diabetic background retinopathy || id:finn-b-H7_RETINOPATHYDIAB_BKG	Diabetic background retinopathy	Diabetic background retinopathy || ||	TRUE	igd	16	56986914	0.0026145	1.00E-200	NA	ieu-b-109	HDL cholesterol || id:ieu-b-109	TRUE	reported	igd	2	TRUE
rs72780015	G	C	G	C	-0.0317875	-0.0243	0.13432	0.1099	FALSE	TRUE	FALSE	finn-b-H7_RETINOPATHYDIAB_BKG	16	57081998	0.0527	NA	0.643899	Diabetic background retinopathy || id:finn-b-H7_RETINOPATHYDIAB_BKG	Diabetic background retinopathy	Diabetic background retinopathy || ||	TRUE	igd	16	57081998	0.00280187	7.80E-30	NA	ieu-b-109	HDL cholesterol || id:ieu-b-109	TRUE	reported	igd	2	TRUE
rs72786781	A	T	A	T	0.147006	0.0844	0.027468	0.02215	FALSE	TRUE	FALSE	finn-b-H7_RETINOPATHYDIAB_BKG	16	56970210	0.1109	NA	0.4469	Diabetic background retinopathy || id:finn-b-H7_RETINOPATHYDIAB_BKG	Diabetic background retinopathy	Diabetic background retinopathy || ||	TRUE	igd	16	56970210	0.00617238	2.20E-125	NA	ieu-b-109	HDL cholesterol || id:ieu-b-109	TRUE	reported	igd	2	TRUE
rs7350872	T	C	T	C	0.0191024	-0.0223	0.247818	0.2612	FALSE	FALSE	FALSE	finn-b-H7_RETINOPATHYDIAB_BKG	16	56942902	0.0375	NA	0.551099	Diabetic background retinopathy || id:finn-b-H7_RETINOPATHYDIAB_BKG	Diabetic background retinopathy	Diabetic background retinopathy || ||	TRUE	igd	16	56942902	0.0021978	3.60E-18	NA	ieu-b-109	HDL cholesterol || id:ieu-b-109	TRUE	reported	igd	2	TRUE
rs73546877	T	C	T	C	-0.0272754	0.0545	0.045408	0.02011	FALSE	FALSE	FALSE	finn-b-H7_RETINOPATHYDIAB_BKG	16	57089786	0.1157	NA	0.637801	Diabetic background retinopathy || id:finn-b-H7_RETINOPATHYDIAB_BKG	Diabetic background retinopathy	Diabetic background retinopathy || ||	TRUE	igd	16	57089786	0.00465907	4.80E-09	NA	ieu-b-109	HDL cholesterol || id:ieu-b-109	TRUE	reported	igd	2	TRUE
rs75346962	C	T	C	T	-0.0460737	0.1191	0.019206	0.01692	FALSE	FALSE	FALSE	finn-b-H7_RETINOPATHYDIAB_BKG	16	56929843	0.1275	NA	0.3503	Diabetic background retinopathy || id:finn-b-H7_RETINOPATHYDIAB_BKG	Diabetic background retinopathy	Diabetic background retinopathy || ||	TRUE	igd	16	56929843	0.00687419	2.10E-11	NA	ieu-b-109	HDL cholesterol || id:ieu-b-109	TRUE	reported	igd	2	TRUE
rs75719766	T	C	T	C	0.0518207	-0.0058	0.044303	0.02299	FALSE	FALSE	FALSE	finn-b-H7_RETINOPATHYDIAB_BKG	16	57082024	0.1102	NA	0.9577	Diabetic background retinopathy || id:finn-b-H7_RETINOPATHYDIAB_BKG	Diabetic background retinopathy	Diabetic background retinopathy || ||	TRUE	igd	16	57082024	0.00458431	1.30E-29	NA	ieu-b-109	HDL cholesterol || id:ieu-b-109	TRUE	reported	igd	2	TRUE
rs76933585	G	T	G	T	-0.0582268	-0.115	0.015371	0.004763	FALSE	FALSE	FALSE	finn-b-H7_RETINOPATHYDIAB_BKG	16	57046069	0.2427	NA	0.6357	Diabetic background retinopathy || id:finn-b-H7_RETINOPATHYDIAB_BKG	Diabetic background retinopathy	Diabetic background retinopathy || ||	TRUE	igd	16	57046069	0.00842054	4.70E-12	NA	ieu-b-109	HDL cholesterol || id:ieu-b-109	TRUE	reported	igd	2	TRUE
rs77424003	A	G	A	G	0.0602663	0.0035	0.019677	0.02602	FALSE	FALSE	FALSE	finn-b-H7_RETINOPATHYDIAB_BKG	16	57111416	0.1046	NA	0.9735	Diabetic background retinopathy || id:finn-b-H7_RETINOPATHYDIAB_BKG	Diabetic background retinopathy	Diabetic background retinopathy || ||	TRUE	igd	16	57111416	0.00678362	6.40E-19	NA	ieu-b-109	HDL cholesterol || id:ieu-b-109	TRUE	reported	igd	2	TRUE
rs77751805	A	G	A	G	-0.0402555	0.072	0.034313	0.03662	FALSE	FALSE	FALSE	finn-b-H7_RETINOPATHYDIAB_BKG	16	56992420	0.0873	NA	0.4095	Diabetic background retinopathy || id:finn-b-H7_RETINOPATHYDIAB_BKG	Diabetic background retinopathy	Diabetic background retinopathy || ||	TRUE	igd	16	56992420	0.00517593	7.40E-15	NA	ieu-b-109	HDL cholesterol || id:ieu-b-109	TRUE	reported	igd	2	TRUE
rs79546662	T	C	T	C	-0.0675557	0.0347	0.043707	0.04216	FALSE	FALSE	FALSE	finn-b-H7_RETINOPATHYDIAB_BKG	16	57096098	0.0821	NA	0.6721	Diabetic background retinopathy || id:finn-b-H7_RETINOPATHYDIAB_BKG	Diabetic background retinopathy	Diabetic background retinopathy || ||	TRUE	igd	16	57096098	0.00460153	8.50E-49	NA	ieu-b-109	HDL cholesterol || id:ieu-b-109	TRUE	reported	igd	2	TRUE
rs79968526	C	T	C	T	-0.0791949	-0.0299	0.022919	0.03434	FALSE	FALSE	FALSE	finn-b-H7_RETINOPATHYDIAB_BKG	16	56911069	0.0904	NA	0.741	Diabetic background retinopathy || id:finn-b-H7_RETINOPATHYDIAB_BKG	Diabetic background retinopathy	Diabetic background retinopathy || ||	TRUE	igd	16	56911069	0.00638202	2.30E-35	NA	ieu-b-109	HDL cholesterol || id:ieu-b-109	TRUE	reported	igd	2	TRUE
rs8048695	A	G	A	G	0.0155718	-0.0195	0.183055	0.1367	FALSE	FALSE	FALSE	finn-b-H7_RETINOPATHYDIAB_BKG	16	56910986	0.0476	NA	0.682801	Diabetic background retinopathy || id:finn-b-H7_RETINOPATHYDIAB_BKG	Diabetic background retinopathy	Diabetic background retinopathy || ||	TRUE	igd	16	56910986	0.00247645	3.20E-10	NA	ieu-b-109	HDL cholesterol || id:ieu-b-109	TRUE	reported	igd	2	TRUE
rs9938160	C	T	C	T	0.0752795	0.0012	0.306587	0.2399	FALSE	FALSE	FALSE	finn-b-H7_RETINOPATHYDIAB_BKG	16	56984590	0.0385	NA	0.9753	Diabetic background retinopathy || id:finn-b-H7_RETINOPATHYDIAB_BKG	Diabetic background retinopathy	Diabetic background retinopathy || ||	TRUE	igd	16	56984590	0.00212913	1.00E-200	NA	ieu-b-109	HDL cholesterol || id:ieu-b-109	TRUE	reported	igd	2	TRUE
