# Supplementary material for: Genetic Association between Lipid-Regulating Drug Targets and Diabetic Retinopathy: A Drug Target Mendelian Randomization Study
Source: J Lipids. 2024 May 9;2024:5324127. doi: 10.1155/2024/5324127 (PMC11098603; doi:10.1155/2024/5324127)
Supplement: Supplementary 6 — Table 6: genetic instruments used to assess the genetic association between SCARB1 target and DR. [file 5324127.f6.txt]

Supplementary Table 6.Genetic instruments used to assess the genetic association between SCARB1 target and DR
SNP	effect_allele.exposure	other_allele.exposure	effect_allele.outcome	other_allele.outcome	beta.exposure	beta.outcome	eaf.exposure	eaf.outcome	remove	palindromic	ambiguous	id.outcome	chr	pos	se.outcome	samplesize.outcome	pval.outcome	outcome	originalname.outcome	outcome.deprecated	mr_keep.outcome	data_source.outcome	pos.exposure	se.exposure	pval.exposure	chr.exposure	samplesize.exposure	id.exposure	exposure	mr_keep.exposure	pval_origin.exposure	data_source.exposure	action	mr_keep
rs10846750	G	A	G	A	0.0181232	-0.0268	0.342566	0.3138	FALSE	FALSE	FALSE	finn-b-H7_RETINOPATHYDIAB_BKG	12	125318461	0.0352	NA	0.4472	Diabetic background retinopathy || id:finn-b-H7_RETINOPATHYDIAB_BKG	Diabetic background retinopathy	Diabetic background retinopathy || ||	TRUE	igd	12	125318461	0.00204776	8.70E-19	NA	ieu-b-109	HDL cholesterol || id:ieu-b-109	TRUE	reported	igd	2	TRUE
rs11057795	T	A	T	A	-0.0268616	0.0499	0.089301	0.1734	FALSE	TRUE	FALSE	finn-b-H7_RETINOPATHYDIAB_BKG	12	125232805	0.0437	NA	0.2532	Diabetic background retinopathy || id:finn-b-H7_RETINOPATHYDIAB_BKG	Diabetic background retinopathy	Diabetic background retinopathy || ||	TRUE	igd	12	125232805	0.00336856	1.50E-15	NA	ieu-b-109	HDL cholesterol || id:ieu-b-109	TRUE	reported	igd	2	TRUE
rs11057922	T	C	T	C	0.0112054	-0.0626	0.557178	0.5481	FALSE	FALSE	FALSE	finn-b-H7_RETINOPATHYDIAB_BKG	12	125419566	0.0337	NA	0.0635799	Diabetic background retinopathy || id:finn-b-H7_RETINOPATHYDIAB_BKG	Diabetic background retinopathy	Diabetic background retinopathy || ||	TRUE	igd	12	125419566	0.00202034	2.90E-08	NA	ieu-b-109	HDL cholesterol || id:ieu-b-109	TRUE	reported	igd	2	TRUE
rs111560619	T	C	T	C	-0.0469945	-0.1353	0.021343	0.03994	FALSE	FALSE	FALSE	finn-b-H7_RETINOPATHYDIAB_BKG	12	125314780	0.0833	NA	0.1045	Diabetic background retinopathy || id:finn-b-H7_RETINOPATHYDIAB_BKG	Diabetic background retinopathy	Diabetic background retinopathy || ||	TRUE	igd	12	125314780	0.00658457	9.50E-13	NA	ieu-b-109	HDL cholesterol || id:ieu-b-109	TRUE	reported	igd	2	TRUE
rs11613014	A	G	A	G	0.0433991	0.1291	0.02173	0.03359	FALSE	FALSE	FALSE	finn-b-H7_RETINOPATHYDIAB_BKG	12	125208993	0.0909	NA	0.1556	Diabetic background retinopathy || id:finn-b-H7_RETINOPATHYDIAB_BKG	Diabetic background retinopathy	Diabetic background retinopathy || ||	TRUE	igd	12	125208993	0.00688691	2.90E-10	NA	ieu-b-109	HDL cholesterol || id:ieu-b-109	TRUE	reported	igd	2	TRUE
rs12229372	C	T	C	T	0.0314992	0.001	0.103304	0.155	FALSE	FALSE	FALSE	finn-b-H7_RETINOPATHYDIAB_BKG	12	125339990	0.0457	NA	0.9832	Diabetic background retinopathy || id:finn-b-H7_RETINOPATHYDIAB_BKG	Diabetic background retinopathy	Diabetic background retinopathy || ||	TRUE	igd	12	125339990	0.00320628	8.90E-23	NA	ieu-b-109	HDL cholesterol || id:ieu-b-109	TRUE	reported	igd	2	TRUE
rs4765615	T	C	T	C	0.0138405	0.0053	0.526153	0.4887	FALSE	FALSE	FALSE	finn-b-H7_RETINOPATHYDIAB_BKG	12	125299830	0.0329	NA	0.8729	Diabetic background retinopathy || id:finn-b-H7_RETINOPATHYDIAB_BKG	Diabetic background retinopathy	Diabetic background retinopathy || ||	TRUE	igd	12	125299830	0.00192935	7.30E-13	NA	ieu-b-109	HDL cholesterol || id:ieu-b-109	TRUE	reported	igd	2	TRUE
rs4765636	G	C	G	C	0.033186	-0.199	0.958265	0.9865	FALSE	TRUE	FALSE	finn-b-H7_RETINOPATHYDIAB_BKG	12	125359899	0.1419	NA	0.1608	Diabetic background retinopathy || id:finn-b-H7_RETINOPATHYDIAB_BKG	Diabetic background retinopathy	Diabetic background retinopathy || ||	TRUE	igd	12	125359899	0.00475802	3.10E-12	NA	ieu-b-109	HDL cholesterol || id:ieu-b-109	TRUE	reported	igd	2	TRUE
rs57620361	G	A	G	A	0.0263014	-0.0123	0.108206	0.08065	FALSE	FALSE	FALSE	finn-b-H7_RETINOPATHYDIAB_BKG	12	125317504	0.0614	NA	0.8417	Diabetic background retinopathy || id:finn-b-H7_RETINOPATHYDIAB_BKG	Diabetic background retinopathy	Diabetic background retinopathy || ||	TRUE	igd	12	125317504	0.00321108	2.60E-16	NA	ieu-b-109	HDL cholesterol || id:ieu-b-109	TRUE	reported	igd	2	TRUE
rs5888	G	A	G	A	-0.0328039	-0.0544	0.513702	0.5811	FALSE	FALSE	FALSE	finn-b-H7_RETINOPATHYDIAB_BKG	12	125284748	0.0332	NA	0.1006	Diabetic background retinopathy || id:finn-b-H7_RETINOPATHYDIAB_BKG	Diabetic background retinopathy	Diabetic background retinopathy || ||	TRUE	igd	12	125284748	0.00190499	1.90E-66	NA	ieu-b-109	HDL cholesterol || id:ieu-b-109	TRUE	reported	igd	2	TRUE
rs5891	T	C	T	C	0.0657329	-0.5442	0.011235	0.001737	FALSE	FALSE	FALSE	finn-b-H7_RETINOPATHYDIAB_BKG	12	125299542	0.4567	NA	0.2334	Diabetic background retinopathy || id:finn-b-H7_RETINOPATHYDIAB_BKG	Diabetic background retinopathy	Diabetic background retinopathy || ||	TRUE	igd	12	125299542	0.00902977	3.30E-13	NA	ieu-b-109	HDL cholesterol || id:ieu-b-109	TRUE	reported	igd	2	TRUE
rs61941677	G	C	G	C	-0.0533368	-0.0361	0.128136	0.1447	FALSE	TRUE	FALSE	finn-b-H7_RETINOPATHYDIAB_BKG	12	125325010	0.0466	NA	0.4385	Diabetic background retinopathy || id:finn-b-H7_RETINOPATHYDIAB_BKG	Diabetic background retinopathy	Diabetic background retinopathy || ||	TRUE	igd	12	125325010	0.00291783	1.20E-74	NA	ieu-b-109	HDL cholesterol || id:ieu-b-109	TRUE	reported	igd	2	TRUE
rs61941688	A	G	A	G	-0.0534138	-0.1384	0.016374	0.03611	FALSE	FALSE	FALSE	finn-b-H7_RETINOPATHYDIAB_BKG	12	125340395	0.0887	NA	0.1186	Diabetic background retinopathy || id:finn-b-H7_RETINOPATHYDIAB_BKG	Diabetic background retinopathy	Diabetic background retinopathy || ||	TRUE	igd	12	125340395	0.00789805	1.40E-11	NA	ieu-b-109	HDL cholesterol || id:ieu-b-109	TRUE	reported	igd	2	TRUE
rs7298751	A	G	A	G	-0.044981	-0.0256	0.877043	0.8464	FALSE	FALSE	FALSE	finn-b-H7_RETINOPATHYDIAB_BKG	12	125380232	0.0456	NA	0.5739	Diabetic background retinopathy || id:finn-b-H7_RETINOPATHYDIAB_BKG	Diabetic background retinopathy	Diabetic background retinopathy || ||	TRUE	igd	12	125380232	0.00289827	2.50E-54	NA	ieu-b-109	HDL cholesterol || id:ieu-b-109	TRUE	reported	igd	2	TRUE
rs73227581	A	C	A	C	0.045736	0.0637	0.027376	0.03764	FALSE	FALSE	FALSE	finn-b-H7_RETINOPATHYDIAB_BKG	12	125315961	0.0852	NA	0.4546	Diabetic background retinopathy || id:finn-b-H7_RETINOPATHYDIAB_BKG	Diabetic background retinopathy	Diabetic background retinopathy || ||	TRUE	igd	12	125315961	0.0058506	5.40E-15	NA	ieu-b-109	HDL cholesterol || id:ieu-b-109	TRUE	reported	igd	2	TRUE
rs838871	G	C	G	C	0.0274749	0.0106	0.136888	0.1586	FALSE	TRUE	FALSE	finn-b-H7_RETINOPATHYDIAB_BKG	12	125255899	0.0456	NA	0.8163	Diabetic background retinopathy || id:finn-b-H7_RETINOPATHYDIAB_BKG	Diabetic background retinopathy	Diabetic background retinopathy || ||	TRUE	igd	12	125255899	0.00291872	4.80E-21	NA	ieu-b-109	HDL cholesterol || id:ieu-b-109	TRUE	reported	igd	2	TRUE
rs838906	G	C	G	C	-0.0339126	0.0123	0.026147	0.04064	FALSE	TRUE	FALSE	finn-b-H7_RETINOPATHYDIAB_BKG	12	125290437	0.0828	NA	0.8816	Diabetic background retinopathy || id:finn-b-H7_RETINOPATHYDIAB_BKG	Diabetic background retinopathy	Diabetic background retinopathy || ||	TRUE	igd	12	125290437	0.00601632	1.70E-08	NA	ieu-b-109	HDL cholesterol || id:ieu-b-109	TRUE	reported	igd	2	TRUE
rs921919	A	G	A	G	-0.041665	-0.0549	0.669162	0.5714	FALSE	FALSE	FALSE	finn-b-H7_RETINOPATHYDIAB_BKG	12	125265201	0.0335	NA	0.1007	Diabetic background retinopathy || id:finn-b-H7_RETINOPATHYDIAB_BKG	Diabetic background retinopathy	Diabetic background retinopathy || ||	TRUE	igd	12	125265201	0.00206455	1.40E-90	NA	ieu-b-109	HDL cholesterol || id:ieu-b-109	TRUE	reported	igd	2	TRUE
