# Supplementary material for: Genetic Association between Lipid-Regulating Drug Targets and Diabetic Retinopathy: A Drug Target Mendelian Randomization Study
Source: J Lipids. 2024 May 9;2024:5324127. doi: 10.1155/2024/5324127 (PMC11098603; doi:10.1155/2024/5324127)
Supplement: Supplementary 7 — Table 7: genetic instruments used to assess the genetic association between PPARG target and DR. [file 5324127.f7.txt]

Supplementary Table 7.Genetic instruments used to assess the genetic association between PPARG target and DR
SNP	effect_allele.exposure	other_allele.exposure	effect_allele.outcome	other_allele.outcome	beta.exposure	beta.outcome	eaf.exposure	eaf.outcome	remove	palindromic	ambiguous	id.outcome	chr	pos	se.outcome	samplesize.outcome	pval.outcome	outcome	originalname.outcome	outcome.deprecated	mr_keep.outcome	data_source.outcome	pos.exposure	se.exposure	pval.exposure	chr.exposure	samplesize.exposure	id.exposure	exposure	mr_keep.exposure	pval_origin.exposure	data_source.exposure	action	mr_keep
rs1152002	T	C	T	C	-0.0147644	-0.031	0.486776	0.4725	FALSE	FALSE	FALSE	finn-b-H7_RETINOPATHYDIAB_BKG	3	12471871	0.033	NA	0.3485	Diabetic background retinopathy || id:finn-b-H7_RETINOPATHYDIAB_BKG	Diabetic background retinopathy	Diabetic background retinopathy || ||	TRUE	igd	3	12471871	0.00194735	3.40E-14	NA	ieu-b-109	HDL cholesterol || id:ieu-b-109	TRUE	reported	igd	2	TRUE
rs12485478	G	A	G	A	-0.0523418	0.1365	0.026562	0.02731	FALSE	FALSE	FALSE	finn-b-H7_RETINOPATHYDIAB_BKG	3	12351223	0.1004	NA	0.1742	Diabetic background retinopathy || id:finn-b-H7_RETINOPATHYDIAB_BKG	Diabetic background retinopathy	Diabetic background retinopathy || ||	TRUE	igd	3	12351223	0.00593955	1.20E-18	NA	ieu-b-109	HDL cholesterol || id:ieu-b-109	TRUE	reported	igd	2	TRUE
rs2067819	A	G	A	G	0.0181886	0.0534	0.214052	0.2681	FALSE	FALSE	FALSE	finn-b-H7_RETINOPATHYDIAB_BKG	3	12359049	0.037	NA	0.149	Diabetic background retinopathy || id:finn-b-H7_RETINOPATHYDIAB_BKG	Diabetic background retinopathy	Diabetic background retinopathy || ||	TRUE	igd	3	12359049	0.00232112	4.60E-15	NA	ieu-b-109	HDL cholesterol || id:ieu-b-109	TRUE	reported	igd	2	TRUE
rs2972166	A	G	A	G	0.0178282	0.0474	0.274571	0.3316	FALSE	FALSE	FALSE	finn-b-H7_RETINOPATHYDIAB_BKG	3	12316339	0.035	NA	0.1757	Diabetic background retinopathy || id:finn-b-H7_RETINOPATHYDIAB_BKG	Diabetic background retinopathy	Diabetic background retinopathy || ||	TRUE	igd	3	12316339	0.00214391	9.10E-17	NA	ieu-b-109	HDL cholesterol || id:ieu-b-109	TRUE	reported	igd	2	TRUE
rs79877613	T	C	T	C	-0.0445742	0.1497	0.031879	0.03198	FALSE	FALSE	FALSE	finn-b-H7_RETINOPATHYDIAB_BKG	3	12456689	0.0924	NA	0.1053	Diabetic background retinopathy || id:finn-b-H7_RETINOPATHYDIAB_BKG	Diabetic background retinopathy	Diabetic background retinopathy || ||	TRUE	igd	3	12456689	0.00547602	4.00E-16	NA	ieu-b-109	HDL cholesterol || id:ieu-b-109	TRUE	reported	igd	2	TRUE
