# Supplementary material for: Genetic Association between Lipid-Regulating Drug Targets and Diabetic Retinopathy: A Drug Target Mendelian Randomization Study
Source: J Lipids. 2024 May 9;2024:5324127. doi: 10.1155/2024/5324127 (PMC11098603; doi:10.1155/2024/5324127)
Supplement: Supplementary 8 — Table 8: genetic instruments used to assess the genetic association between PPARA target and DR. [file 5324127.f8.txt]

Supplementary Table 8.Genetic instruments used to assess the genetic association between PPARA target and DR
SNP	effect_allele.exposure	other_allele.exposure	effect_allele.outcome	other_allele.outcome	beta.exposure	beta.outcome	eaf.exposure	eaf.outcome	remove	palindromic	ambiguous	id.outcome	chr	pos	se.outcome	samplesize.outcome	pval.outcome	outcome	originalname.outcome	outcome.deprecated	mr_keep.outcome	data_source.outcome	chr.exposure	pos.exposure	se.exposure	pval.exposure	samplesize.exposure	id.exposure	exposure	mr_keep.exposure	pval_origin.exposure	data_source.exposure	action	mr_keep
rs6008191	G	A	G	A	0.0178326	0.0222	0.218723	0.1519	FALSE	FALSE	FALSE	finn-b-H7_RETINOPATHYDIAB_BKG	22	46619419	0.0455	NA	0.625801	Diabetic background retinopathy || id:finn-b-H7_RETINOPATHYDIAB_BKG	Diabetic background retinopathy	Diabetic background retinopathy || ||	TRUE	igd	22	46619419	0.00243641	2.50E-13	NA	ieu-b-111	triglycerides || id:ieu-b-111	TRUE	reported	igd	2	TRUE
rs6008749	A	T	A	T	0.0229103	0.0509	0.106191	0.09433	FALSE	TRUE	FALSE	finn-b-H7_RETINOPATHYDIAB_BKG	22	46730486	0.0559	NA	0.3631	Diabetic background retinopathy || id:finn-b-H7_RETINOPATHYDIAB_BKG	Diabetic background retinopathy	Diabetic background retinopathy || ||	TRUE	igd	22	46730486	0.00324042	1.50E-12	NA	ieu-b-111	triglycerides || id:ieu-b-111	TRUE	reported	igd	2	TRUE
