# Supplementary material for: Genetic Association between Lipid-Regulating Drug Targets and Diabetic Retinopathy: A Drug Target Mendelian Randomization Study
Source: J Lipids. 2024 May 9;2024:5324127. doi: 10.1155/2024/5324127 (PMC11098603; doi:10.1155/2024/5324127)
Supplement: Supplementary 9 — Table 9: genetic instruments used to assess the genetic association between LPL target and DR. [file 5324127.f9.txt]

Supplementary Table 9.Genetic instruments used to assess the genetic association between LPL target and DR
SNP	effect_allele.exposure	other_allele.exposure	effect_allele.outcome	other_allele.outcome	beta.exposure	beta.outcome	eaf.exposure	eaf.outcome	remove	palindromic	ambiguous	id.outcome	chr	pos	se.outcome	samplesize.outcome	pval.outcome	outcome	originalname.outcome	outcome.deprecated	mr_keep.outcome	data_source.outcome	chr.exposure	pos.exposure	se.exposure	pval.exposure	samplesize.exposure	id.exposure	exposure	mr_keep.exposure	pval_origin.exposure	data_source.exposure	action	mr_keep
rs10102717	T	C	T	C	-0.0287353	-0.0342	0.393143	0.416	FALSE	FALSE	FALSE	finn-b-H7_RETINOPATHYDIAB_BKG	8	19756813	0.0332	NA	0.3028	Diabetic background retinopathy || id:finn-b-H7_RETINOPATHYDIAB_BKG	Diabetic background retinopathy	Diabetic background retinopathy || ||	TRUE	igd	NA	NA	NA	NA	NA	NA	NA	8	19756813	0.00415828	4.80E-12	115082	ebi-a-GCST90092829	Triglyceride levels in HDL || id:ebi-a-GCST90092829	TRUE	reported	igd	2	TRUE
rs11781692	A	C	A	C	0.102654	0.0066	0.014719	0.02805	FALSE	FALSE	FALSE	finn-b-H7_RETINOPATHYDIAB_BKG	8	19848117	0.0993	NA	0.9472	Diabetic background retinopathy || id:finn-b-H7_RETINOPATHYDIAB_BKG	Diabetic background retinopathy	Diabetic background retinopathy || ||	TRUE	igd	NA	NA	NA	NA	NA	NA	NA	8	19848117	0.0168797	1.20E-09	115082	ebi-a-GCST90092829	Triglyceride levels in HDL || id:ebi-a-GCST90092829	TRUE	reported	igd	2	TRUE
rs12679834	C	T	C	T	-0.167002	-0.0933	0.10036	0.08872	FALSE	FALSE	FALSE	finn-b-H7_RETINOPATHYDIAB_BKG	8	19820433	0.0578	NA	0.1064	Diabetic background retinopathy || id:finn-b-H7_RETINOPATHYDIAB_BKG	Diabetic background retinopathy	Diabetic background retinopathy || ||	TRUE	igd	NA	NA	NA	NA	NA	NA	NA	8	19820433	0.00669425	2.30E-137	115082	ebi-a-GCST90092829	Triglyceride levels in HDL || id:ebi-a-GCST90092829	TRUE	reported	igd	2	TRUE
rs142084074	A	G	A	G	-0.146038	-0.307	0.015041	0.01015	FALSE	FALSE	FALSE	finn-b-H7_RETINOPATHYDIAB_BKG	8	19768150	0.1671	NA	0.0661302	Diabetic background retinopathy || id:finn-b-H7_RETINOPATHYDIAB_BKG	Diabetic background retinopathy	Diabetic background retinopathy || ||	TRUE	igd	NA	NA	NA	NA	NA	NA	NA	8	19768150	0.0172375	2.40E-17	115082	ebi-a-GCST90092829	Triglyceride levels in HDL || id:ebi-a-GCST90092829	TRUE	reported	igd	2	TRUE
rs190118115	T	C	T	C	0.153854	0.0988	0.018827	0.02253	FALSE	FALSE	FALSE	finn-b-H7_RETINOPATHYDIAB_BKG	8	19813529	0.1092	NA	0.3657	Diabetic background retinopathy || id:finn-b-H7_RETINOPATHYDIAB_BKG	Diabetic background retinopathy	Diabetic background retinopathy || ||	TRUE	igd	TRUE	rs190118115	rs268	T	C	G	A	8	19793581	0.0151916	4.20E-24	115082	ebi-a-GCST90092829	Triglyceride levels in HDL || id:ebi-a-GCST90092829	TRUE	reported	igd	2	TRUE
rs2119693	T	G	T	G	0.0571739	-0.1308	0.857466	0.9006	FALSE	FALSE	FALSE	finn-b-H7_RETINOPATHYDIAB_BKG	8	19720395	0.055	NA	0.0174699	Diabetic background retinopathy || id:finn-b-H7_RETINOPATHYDIAB_BKG	Diabetic background retinopathy	Diabetic background retinopathy || ||	TRUE	igd	NA	NA	NA	NA	NA	NA	NA	8	19720395	0.00584446	1.30E-22	115082	ebi-a-GCST90092829	Triglyceride levels in HDL || id:ebi-a-GCST90092829	TRUE	reported	igd	2	TRUE
rs283	T	C	T	C	0.0329111	-0.0539	0.199449	0.2541	FALSE	FALSE	FALSE	finn-b-H7_RETINOPATHYDIAB_BKG	8	19815098	0.0379	NA	0.1548	Diabetic background retinopathy || id:finn-b-H7_RETINOPATHYDIAB_BKG	Diabetic background retinopathy	Diabetic background retinopathy || ||	TRUE	igd	NA	NA	NA	NA	NA	NA	NA	8	19815098	0.00511973	1.30E-10	115082	ebi-a-GCST90092829	Triglyceride levels in HDL || id:ebi-a-GCST90092829	TRUE	reported	igd	2	TRUE
rs3289	C	T	C	T	0.116805	-0.057	0.027457	0.01906	FALSE	FALSE	FALSE	finn-b-H7_RETINOPATHYDIAB_BKG	8	19823192	0.1203	NA	0.6354	Diabetic background retinopathy || id:finn-b-H7_RETINOPATHYDIAB_BKG	Diabetic background retinopathy	Diabetic background retinopathy || ||	TRUE	igd	NA	NA	NA	NA	NA	NA	NA	8	19823192	0.0123905	4.20E-21	115082	ebi-a-GCST90092829	Triglyceride levels in HDL || id:ebi-a-GCST90092829	TRUE	reported	igd	2	TRUE
rs34356624	C	G	C	G	0.132266	0.0479	0.016148	0.02147	FALSE	TRUE	FALSE	finn-b-H7_RETINOPATHYDIAB_BKG	8	19903935	0.1121	NA	0.6692	Diabetic background retinopathy || id:finn-b-H7_RETINOPATHYDIAB_BKG	Diabetic background retinopathy	Diabetic background retinopathy || ||	TRUE	igd	NA	NA	NA	NA	NA	NA	NA	8	19903935	0.0162702	4.30E-16	115082	ebi-a-GCST90092829	Triglyceride levels in HDL || id:ebi-a-GCST90092829	TRUE	reported	igd	2	TRUE
rs3898938	T	C	T	C	-0.0314778	0.0281	0.481724	0.3984	FALSE	FALSE	FALSE	finn-b-H7_RETINOPATHYDIAB_BKG	8	19749390	0.0335	NA	0.4003	Diabetic background retinopathy || id:finn-b-H7_RETINOPATHYDIAB_BKG	Diabetic background retinopathy	Diabetic background retinopathy || ||	TRUE	igd	NA	NA	NA	NA	NA	NA	NA	8	19749390	0.00405187	7.90E-15	115082	ebi-a-GCST90092829	Triglyceride levels in HDL || id:ebi-a-GCST90092829	TRUE	reported	igd	2	TRUE
rs9644636	G	T	G	T	0.0331962	0.0218	0.278305	0.2269	FALSE	FALSE	FALSE	finn-b-H7_RETINOPATHYDIAB_BKG	8	19824896	0.0392	NA	0.5784	Diabetic background retinopathy || id:finn-b-H7_RETINOPATHYDIAB_BKG	Diabetic background retinopathy	Diabetic background retinopathy || ||	TRUE	igd	NA	NA	NA	NA	NA	NA	NA	8	19824896	0.00457124	3.80E-13	115082	ebi-a-GCST90092829	Triglyceride levels in HDL || id:ebi-a-GCST90092829	TRUE	reported	igd	2	TRUE
